# Supplementary material for: The Uncommon Phenomenon of Short QT Syndrome: A Scoping Review of the Literature
Source: J Pers Med. 2025 Mar 8;15(3):105. doi: 10.3390/jpm15030105 (PMC11943495; doi:10.3390/jpm15030105)
Supplement: Supplementary file 1 [file jpm-15-00105-s001.zip]

Archive with 26 entries (23 files):
- .DS_Store
- Supplementary Table S1 - PRISMA CHECKLIST OK.pdf
- Supplementary Table S2 - Case reports OK.pdf
- Supplementary Table S3 - Case series OK.pdf
- Supplementary Table S4 OK.pdf
- Supplementary Table S5 OK.pdf
- Supplementary Table S6 OK.pdf
- Supplementary Table S7 OK.pdf
- Supplementary Table S8 OK.pdf
- Supplementary Table S9 OK.pdf
- __MACOSX/
- __MACOSX/._jpm-3477163-supplementary-proofreading
- __MACOSX/jpm-3477163-supplementary-proofreading/
- __MACOSX/jpm-3477163-supplementary-proofreading/._.DS_Store
- __MACOSX/jpm-3477163-supplementary-proofreading/._Supplementary Material
- __MACOSX/jpm-3477163-supplementary-proofreading/Supplementary Material/
- __MACOSX/jpm-3477163-supplementary-proofreading/Supplementary Material/._.DS_Store
- __MACOSX/jpm-3477163-supplementary-proofreading/Supplementary Material/._Supplementary Table 1 - PRISMA CHECKLIST OK.docx
- __MACOSX/jpm-3477163-supplementary-proofreading/Supplementary Material/._Supplementary Table 2 - Case reports OK.docx
- __MACOSX/jpm-3477163-supplementary-proofreading/Supplementary Material/._Supplementary Table 3 - Case series OK.docx
- __MACOSX/jpm-3477163-supplementary-proofreading/Supplementary Material/._Supplementary Table 4 OK.docx
- __MACOSX/jpm-3477163-supplementary-proofreading/Supplementary Material/._Supplementary Table 5 OK.docx
- __MACOSX/jpm-3477163-supplementary-proofreading/Supplementary Material/._Supplementary Table 6 OK.docx
- __MACOSX/jpm-3477163-supplementary-proofreading/Supplementary Material/._Supplementary Table 7 OK.docx
- __MACOSX/jpm-3477163-supplementary-proofreading/Supplementary Material/._Supplementary Table 8 OK.docx
- __MACOSX/jpm-3477163-supplementary-proofreading/Supplementary Material/._Supplementary Table 9 OK.docx
